# Supplementary material for: Mechanical Behaviour of As-Manufactured and Repaired Aligned Discontinuous Basalt Fibre-Reinforced Vitrimer Composites
Source: Polymers (Basel). 2024 Apr 13;16(8):1089. doi: 10.3390/polym16081089 (PMC11053685; doi:10.3390/polym16081089)
Supplement: Supplementary file 1 [file polymers-16-01089-s001.zip]

Archive with 1 entries (1 files):
- polymers-2942553-supplementary.pdf
